# Supplementary material for: Novel Quaternary Ammonium Urethane-Dimethacrylates for Copolymers with Low Water Sorption and Solubility
Source: Molecules. 2025 Feb 7;30(4):769. doi: 10.3390/molecules30040769 (PMC11858556; doi:10.3390/molecules30040769)
Supplement: Supplementary file 1 [file molecules-30-00769-s001.zip]

Archive with 1 entries (1 files):
- molecules-3428640-supplementary.pdf
